# Supplementary material for: Plasma cells in human pancreatic ductal adenocarcinoma secrete antibodies against self-antigens
Source: JCI Insight. 2023 Nov 8;8(21):e172449. doi: 10.1172/jci.insight.172449 (PMC10721257; doi:10.1172/jci.insight.172449)
Supplement: Supplemental table 2 [file jciinsight-8-172449-s308.xlsx]

## Sheet: Sheet1
No.	Patient	Tumor source	Ab-name	Clone size	Cell type	H chain	Light chain	Cell lines reactivity	Antigen location	Antigen identity	Synthesized Antibody format	H chain seqeunce (FR1-FR4)	L chain seqeunce (FR1-FR4)
1	Pt-8	resection	8-1	4	PC	IgG1	IgK	Negative	NA		IgG4-His	CAGGTCACCTTGAAGGAGTCTAGTCCTGTGCTGGTGAAACCCACAGAGACCCTCACGCTGACCTGCACCGTCTCTGGGTTCTCACTCAGCAATACTAGAATGGGAGTGAGCTGGATCCGTCAGTCCCCTGGGAAGGCCCTGGAGTGGCTCGCGCACATTTTTTCGAATGACGAGAAATCCTACAATACATCTCTGAAGACCAGACTCTCCATCTCCAAGGACACCTCCAGAAGCCAGGTGGTCCTTACCATGACCAACGTGGACCCTGTGGACACAGGCACTTATTACTGTGCACGGATGTGGTGCAATGGTGGTGCCTGCTTCTCGGGGTTCATCTACTACTACTACATGGACTTCTGGGGCAAAGGGACTACGGTCACCGTCTCCTCAG	GACATCCAGATGACCCAGTCTCCTTCCACCCTGTCTGCCTCTGTTGGAGACAGAGTCACCATGACTTGCCGGACCAGCCAAAGTACTAGTCAATGGTTGGCCTGGTATCAGATGAAACCAGGGAAAGCCCCTAAACTCCTGATCTATAAGGCGTCAACTTTAGAAATTGGGGTCCCGTCAAGGTTCAGCGGCAGTGGGTCTGGGACAGAGTTCACTCTGACCATCAGCAGCCTGCAGACTGATGATTTTGCAACTTATTTCTGCCAGCACTATAGTGATTCTTCGCAGTACACTTTTGGCCAGGGGACCAACGTGGAGATCAAAC
2	Pt-8	resection	8-2	3	PC	IgA1	IgK	Positive	nuclei enriched	Unknown	IgG4-His	CAGGTGCATCTGGTGGAATCTGGGGGAGGCGTGGTCCAGCCGGGGGGGTCCCTGAGACTCTCCTGTGCAGCGTCTGGGTTCACCTTCAGTGGCGCTGGCATGCACTGGGTCCGCCAGGCTCCAGGCAAGGGGCTGGAATGGGTGGCATTTATACGGTATAATGAAAACACTGGATACTATGCGGAGTCCGTCAAGGGCCGATTCATCATTTCCAGAGACAATTCCAAGAACACGCTGTATCTGCAAATGAACAGCCTGAGACCTGAAGACACGGCTGTGTATCACTGTGCGAGAGATTACCCTAAATCTACCGTGACTCTCCCTTGGATTGACTTCTGGGGCCAGGGTACCCTGGTCACCGTCTCCTCAG	GATACTGTGATGACTCAGTCTCCACTCTCCCTGTCCGTCACCCCTGGAGAGCCGGCCTCCATCTCCTGCAGGTCTAGTCAGAGCCTCCTGCACACTAATGGATACAACTATTTGGATTGGTACGTGAAGAAGCCAGGGCAGTCTCCACAGCTCCTGATCTATTTGGGTTCTAATCGGGCCTCCGGGGTCCCTGGCAGGTTCAGTGGCAGTGGATCAGGCACAGATTTTACACTGAAAATCAGCAGAGTGGAGGCTGAGGATGTTGGGGTTTATTACTGCATGCAAGCTCTACAAACTGCCTGGTCCTTCGGCCAGGGGACCAAGGTGGAAATCAAAC
3	Pt-8	resection	8-3	20	PC	IgG2	IgLC3	Positive	cyto	F-actin	IgG4-His	GAAGTGGTCCTGGTGACGTCTGGGGGAGGCTTGGTGCAGCCTGGCGGGTCCCTGAGACTCTCCTGTGCAGCCTCTGGATTCACCTTTGGTAATTATGCCATGCACTGGGTCCGCCAAACTTCAAAGACGGGCCTGGAGTGGGTCTCAAGCATCAGTAGGAATAGTGGTGCCCCAAGTTATGCGGACCCTGTGAAGGGCCGATTCATCATCTCCAGAGACAACGGCAAGAACTCCCTGTATCTGGAAATGAACAGTCTGAGGCATGAAGACACGGGCGTCTATTACTGTGTGAAAGATCTGAGTCCCGGATATGGCGGCTATGTCGGCGGTGGTGACTTCTGGGGCCAGGGAGCCCCGGTCACCGTCTCCTCAG	AGTCTGTGCTGACTCAGCCACCCTCAGCGTCTGGGACCCCCGGACAGAGAATCACCATCTCTTGTTCTGGGAGCAAGTCCAACGTCGGAAGTAAGTCTGTGAGCTGGTACCAGCAACTCCCAGGAACGGCCCCCAAACTCCTCATCTACTCCAATAATGAGCGCCCCTCCGGGGTCCCTGACCGATTCTCTGGCTCCAAGTCTGGCACCTCAGCCTCCCTGGCCATCAGTGCACTCCAGTCTGAGGATGAGGCTGTTTATTACTGTTCAGTATGGGATGACAGCCTGACTACTTCCTGGGTGTTCGGCGGAGGGACCAAGCTGACCGTCCTAA
4	Pt-19	resection	19-1	46	PC	IgG1	IgK	Positive	cyto enriched	Unknown	IgG4-His	CAGGTGCAGCTGGTGCAGTCTGGGGCTGAGGTGAAGAAGCCTGGGGCCTCAGTGAAGGTCTCCTGCAAGGCATCTGGATACACCTTCAGCGGCTACTATATGCACTGGGTGCGACAGGCCCCTGGACAAGGGCCTGAATGGATGGGACGGATCAGCCATTATGGTGGTGACACAAACTATGCACAGAAATTTCAAGGCAGGGTCACCATGACCTGGGACACGTCCGTCAGCACAGCCTACATGGAGCTGAGCAGGCTGAGATCCGACGACACGGCCGTGTATTACTGTGCGAGATGGGGGTGGAGCGGTTCTCAGCCCCCTCTTGACTACTGGGGCCAGGGAACCCTGGTCATTGTCTCCTCAG	GACATCCAGATGACCCAGTCTCCATCTTCCGTGTCTGCATCTGTAGGAGACAGAGTCACCATCACTTGTCGGGCGAGTCAGGGTATTAGCGGCTGGTTAGCCTGGTTTCAGGAGAAACCAGGGAAAGCCCCTAAACTCCTGATCTATGCTACATCCCGTTTGCAAGGTGGGGTCTCATCAAGATTCAGCGGCAGTGGATCTGGGACAGAGTTCACTCTCACCATCAGCAACGTGCAGCCTGAAGATTTTGCAACTTACTATTGTCAACAGTCTAAGATTTTCCCCCCCACTTTCGGCCCTGGGACCAAAGTGGAGATCATAC
5	Pt-19	resection	19-3	23	PC	IgG1	IgK	Positive	nuclei enriched	RUVBL2	IgG4-His	GAGGTGCAGCTGGTGGAGTCCGGGGGAGACTTAGTTCAGCCTGGGGGGTCCCTGAGACTCTCCTGTGTAGCCTCTGGATTCACCTTCAGTACCTACAAGATGCACTGGGTCCGCCAAGCTCCAGGGAAGGGGCTGGTGTGGGTCTCACGAATTAACAGTGATGGCACGAGTACAATCTACGCGGACTCCGTGAGGGGCCGATTCGCCGTCTCCAGAGACAACGCCAAGAACACGATGTTTCTGCAAATGGACAGTCTGAGAGCCGAAGACACGGCTGTCTATTATTGTGTGACTTTCGGCGGTTATAGTCCCATCTGGGGCCAAGGGACAATGGTCACCGTCTCTTCAG	GACATCGTGATGACCCAGTCTCCAGACTCCCTGGCTGTGTCTCTGGGCGAGAGGGCCACCATCAACTGCAAGTCCAGTCAGAGTGTCTTATACAGCTCCAACGATAGGAACTACGTGGCTTGGTACCAGCAGAAACCAGGACAGCCTCCTAAGTTGCTCATTTACTGGGCATCTACCCGGGAATCCGGGGTCCCTGACCGATTCAGTGGCAGCGGGTCTGGGACAGATTTCACTCTCACCATCAGCAGCCTGCAGGCTGAAGATGTGGCAGTTTATTACTGTCAGCAATATTATACTAGTCCAGTCACTTTCGGCCCTGGGACCAAAGTGGATATCAAAC
6	Pt-19	resection	19-4	3	PC	IgA2	IgK	Positive	cyto/nuclei even	Unknown	IgG4-His	AACTACAACTCTTGGAGTCTGGGGGCGGCTTGGTACAGCCAGGGCGGTCCCTGAGAGTCTCCTGTTCATCTTCTGGATCCGCACTTGTTGAGACTGCTCTGACTTGGGTCCGCCAGGCTCCAGGGAAGGGACTGGAGTGGCTAGGTTTCATTAGAAGCAAAAGTCATGGTGGGACAACAGAATTCGCCGCCTCTGTGAAAGGCAGATTCACCATTTCAAGAGATGATATCAACGGCGTCGTCTATCTGCAATTGAACGCCCTGAAAAGCGACGACACAGGCCTCTATCATTGTTGTAGTCTCCATAATGGGGGCTACGGCGACTGGGGCCCGGGAACCCTGGTCACCGTCTCCTCAG	GACATCCAGGTGACCCAGTCTCCATCTGCCGTGTCTGCATCTGTAGGAGACAGAGTCTCCATCACTTGTCGGGCGAGTCAGGACATTGACATTAATTTAGCCTGGTTTCAACACAAAGCAGGGCGGGTCCCTAAGCGCCTAATTTATGCTGCATCCAGTCTGCAGAGTGGGGTCCCATCCAGGTTCAGCGGTAGTAGATCTGGGACGGAGTTCACTCTCACAATCAGCAGCCTGCAGCCTGAAGATTTTGCAAGTTATTATTGTCTGCAGCATAATGGTTATCCCTGGACGTTCGGCCAAGGGACCAAGGTGGAAATGAAAC
7	Pt-20	resection	20-1	25	PC	IgG2	IgLC2	positive	nuclei enriched	Unknown	IgG4-His	TCGCAGGTTCAGCTGGTGCAGTCTGGAGCTGAGGTGAAGAAGCCTGGGGCCTCAGTGAAGGTCTCCTGCAAGGCTTCTGATTACACCTTTACCAGCTATGGTATCGGCTGGGTGCGACAGGCCCCTGGACAAGGGCTTGAGTGGATGGGATGGATCAGCACTTACAACGGTAATACAAACTGTGCACAGAAGTTGCAGGGCAGAGTCACCATGACCACAGACACATCCACGAGCACAGCCTACATGGAGCTGAGGAGCCTGAGCTCTGACGACACGGCCTTGTATTACTGTGCGAGAGTGAAGCAGGTTTCCCCGGCTTACTATGGTTCGGGGGCCTTTGATATCTGGGGCCAAGGGACAATGGTCACCGTCTCCTCAG	CAGTCTGTGTTGACGCAGCCGCCCTCAGTGTCTGCGGCCCCAGGACAGAAGGTCACCATCTCCTGCTCTGGAAGCAGCTCCAACATTGGGAATTATTATGTATCCTGGTATCAGCAGTTCCCAGGAACAGCCCCCAAACTCCTCATTTATGACAATGATAAGCGACCCTCAGGGATTCCTGACCGATTCTCTGGCTCCAAGTCTGGCACGTCAGCCACCCTGGGCATCACCGGACTCCAGACTGGGGACGAGGCCGATTATTACTGCGGGACATGGGATAGCAGCCTGAATGTTCGGGTGTTCGGCGGAGGGACCAAGCTGACCGTCCTAG
8	Pt-20	resection	20-2	6	PC	IgG2	IgLC1	positive	nuclei enriched	Unknown	IgG4-His	CAGGTCCAGGTGGTGCAGTCTGGGGCTGAGGTGAAGAAGCCTGGGTCCTCCGTGAAGGTCTCCTGCAAGGCTTCTGGAGGCACCTCCAACACCTATAATATCAACTGGGCGCGACAGGCCCCTGGACAAGGGCTTGAGTGGATGGGAAGGATCACCCCTCTCAGTGGTTCACTACAGTACGCACAGAAGTTCCAGGGCAGAGTCACCATTAGCGCGGACAAGTCTACGACCACAGTCTACATGGAGCTGACCAGCCTGACATCTGAAGACACGGCCGTTTATTACTGTACGAGGTCGCGAGCAGCTGGGTCCCTTGACTACTGGGGCCAGGGAACCCTGGTCACCGTCTCCTCAG	CAGGCTGTGGTGACTCAGGAGCCCTCAGTGACTGTGTCCCCAGGAGGGACAGTCACTCTCACCTGTGGCTCCAGCACTGGAGCTGTCACCGGTGGTCATTATCCCTACTGGTTCCAGCAGAAGCCTGGCCAAGCCCCCAGGACATTGATTTATGATACAATATACAAACACTCCTGGACCCCTGCCCGGTTCTCAGGCTCCCTCCTTGGGGACAAAGCTGCCCTGACCCTTTCGGGTGCGCAGCCTGAGGATGAGGCTGAGTATTACTGCTTGCTCACCTATAGTGGTGCTTATGTCTTCGGAGGTGGGTCCAAGGTCACCGTCCTAG
9	Pt-20	resection	20-3	26	PC	IgG2	IGLC1	positive	nuclei enriched	Unknown	IgG4-His	GAGGTGCAGGTGGTGGAGTCTGGGGGAGGCTTGGTACAGCCTGGAGGGTCCCTGAGACTCTCCTGTGCAGCCTCCGGATTCACCTTCAGTACTTATGAAATGAGCTGGGTCCGCCAGGCTCCAGGGAAGGGGCTGGAGTGGGTCTCATACATTAGTCCTAGTGGCACTACCACCTACTACTCAAAGTCTGTGAAGGGCCGATTCATCATCTCCAGAGACAACGCCAAGAGCTCGCTGTATCTGCAAATGAACAGCCTGAGAGCCGACGACTCGGCTCTTTATTACTGTGCGAGAGAGGGTATAGCGGCGTCTGGTCCTGCTTTTGATATCTGGGGCCAAGGGACAATGGTCACCGTCTCTTCAG	CAGTCTGTGCTGACTCAGCCACCCTCAGCGTCTGGGACCCCCGGGCAGAGGGTCACCATCTCTTGTTCTGGAAGCAGGTCCAACATCGGAGGTCATGCTGTTAACTGGTACCAGCAGGTCCCAGGGACGGCCCCCAAACTCCTCATCCATAACTATGATCAGCGGCCCTCAGGGGTCCCTGTCCGATTCTCTGGCTCCACGTCTGGCACCTCAGCCTCCCTGGCCATCAGTGGGCTCCAGTCTGACGATGAGGCTGATTATTATTGTGCTTCTTGGGATGACAGCCTCAATGGTTATGCCTTCGGAACTGGGACCAAGGTCACCGTCCTAG
10	Pt-20	resection	20-4	25	PC	IgG2	IGKC	positive	nuclei enriched	Unknown	IgG4-His	CAGGTGCAGCTGGTGCAGTCTGGGGGAGGCTTGGTCAAGCCTGGAGGGTCCCTGAGACTCTCCTGTGCAGCCTCTGGATTCACCTTCAGTGACTACCACATGACTTGGATCCGCCAGACTCCAGGGAAGGGGCTGGAGTGGGTTGCATACATTACTTGGGGTGCTGACACCAGAGACTACGCAGACTCTGTGCAGGGCCGATTCATCATTTCCAGGGACAACGCCAACAATGAACTGTATCTGCAAATGAACAGCCTGAGAGTCGAGGACACGGCCGTATATTTCTGCGCGAGAGGAAGATACAACTTTGCTGCCTGGGGCCAGGGAACCCTGGTTACCGTCTCCTCAG	GATATTGTGATGACCCAGAGTCCAGTCTCTCTATCCGTCACCCCTGGTCAGCCGGCGTCCATCTCCTGCAAGTCTAGTCAGAGCCTCCTGCATAGTGATGGAAAGACCTATATGTTTTGGTACATGCAGAAGCCAGGCCAGTCTCCAAAGCTCCTAATCTATGAAGCTTCCAGTCGGCCCTCTGGAGTGCCAGCTAGATTCTATGGCAGCGGGTCAGGGACAGATTTCACACTTAAAATCAGCCGAGTGGCGGCTGAGGATGTTGGGACTTACTACTGCGCGCAAGGTATAGACCTTCCGATCACTTTCGGCCCTGGGACCAAAGTCGATATCAAAC
11	Pt-20	resection	20-5	14	PC	IgG2	IGKC	positive	cyto	Unknown	IgG4-His	GAAGTGCAGCTGGTGGAGTCTGGGGGAGGCTTGGTACAGCCTGGCAGGTCCCTGAGACTCTCCTGTGCAGCCTCTGGATTCACCTTTGCTGATTATGCCATGCACTGGGTCCGGCAAGCTCCAGGGAAGGGCCTGGAGTGGGTCTCAGGTATGAATTGGAATGGTGATACCAAAGACTATGCGGACTCTGTGAAGGGCCGATTCACCATCTCCAGAGACAACGCCAAGAACTCCCTGTATCTGCAAATGAACAGTCTGACAGCTGAGGACACGGCCTTGTATTACTGTGCAAAAGATGGGCACAGTAATAAAAAGCAGTGGCTGTCCTCCTTTGACTTCTGGGGCCAGGGAACCCTGGTCACCGTCTCCTCAG	GACATCCAGATGACCCAGTCTCCATCTGCCATGTCTGCATCTGTAGGAGACAGAGTCACCATCACTTGTCGGGCGAGTCAGGGCATTAACATTTATTTAGCCTGGTTTCAGCAGAAACCAGGGAAAGTCCCTAAGCGCCTGATCTCTTCTGCATCCAGTTTGCAAAGTGGGGTCCCGTCAAGGTTCAGCGGCAGTGGGTCTGGCACAGAATTCACTCTCACAATCAGCAGCCTGCAGCCTGAAGATTTTGCAACTTATTACTGTCTACAGCATAATACTCTGCCCCTCACTTTCGGCCCTGGGACCAAAGTGGATGTCAAAC
12	Pt-13	FNA	13-1	1	PC	IGHG1	IGKC	Negative	NA		IgG1	CAGGTGCAACTGCAGGAGTCGGGCCCAGGACTGGTGAAGCCTTCACAGACCCTGTCCCTCACTTGCACTGTCTCCGGTGGCTCCATCAGTAGTTATGGTTACTACTGGAATTGGATCCGCCAGCACCCAGGGATGGGCCCGGAGTGGATTGGGCACATCTATCTCAGTGGGATCACCTCCTACAACCCGTCGCTCAAGAGTCGAGTTACCATATCAATAGACACGTCTAAGAATCAGTTCTCTCTGCAGTTGAGGTCCGTGACCGCCGCGGACACGGCCGTGTATTATTGTGCGAGAACCCTCCCTGACGGGGCAGCGAACTGGGTCGACCCCTGGGGCCAGGGAACCCTGGTCACCGTCTCCTCAG	GATATTGTGATGACTCAGTCTCCACTCCCCCTGCCCGTCACCCCTGGAGAGCCGGCCTCAATCTCCTGCAGGTCTAGTCAGAGCCTCCTGCATAGTAATGGAAACAACTATTTGGATTGGTACCTGCAGAAGCCAGGGCAGTCTCCAAAGCTCCTGATCTATCTGGGTTCTAAACGGGCCTCCGGGGTCCCTGACAGGTTCAGCGGCAGTGGATCAGGCACAGATTTTACACTGAAGATCAGCAGAGTGGAGGCTGAGGATGTTGGGGTTTATTACTGCATGCAAGCTCTGCAAACTCCTTGGACGTTCGGCCAAGGGACCAAGGTGGAGATCAAAC
13	Pt-13	FNA	13-2	1	PC	IGHG1	IGLC2	Negative	NA		IgG1	CAGCTGCAGCTGCAGGAGTCGGGCCCAGGACTGGTGAAGCCTTCGGAGACCCTGTCCCTCACCTGCACTGTCTCTGGTGGCTCCATCAGCAGTAGTAGTTACTACTGGGGCTGGATCCGCCAGCCCCCAGGGAAGGGGCTGGAGTGGATTGGGAGTATCTATTATAGTGGGAGCACCTACTACAACCCGTCCCTCAAGAGTCGAGTCACCATATCCGTAGACACGTCCAAGAACCAGTTCTCCCTGAAGCTGAGCTCTGTGACCGCCGCAGACACGGCTGTGTATTACTGTGCCGTGGAGGGTAGTGGTGGTAGCTCAGGACCGCAGGGGTGGTTCGACCCCTGGGGCCAGGGAACCCTGGTCACCGTCTCCTCAG	CAGCCTGTGCTGACTCAGCCACCTTCTGCATCAGCCTCCCTGGGAGCCTCGGTCACACTCACCTGCACCCTGAGCAGCGGCTACAGTAATTATAAAGTGGACTGGTACCAGCAGAGACCAGGGAAGGGCCCCCGGTTTGTGATGCGAGTGGGCACTGGTGGGATTGTGGGATCCAAGGGGGATGGCATCCCTGATCGCTTCTCAGTCTTGGGCTCAGGCCTGAATCGGTACCTGACCATCAAGAACATCCAGGAAGAGGATGAGAGTGACTACCACTGTGGGGCAGACCATGGCAGTGGGAGCAACTTCGTGTATGTGTTCGGCGGAGGGACCAAGCTGACCGTCCTA G
14	Pt-13	FNA	13-3	1	PC	IGHA1	IGKC	Negative	NA		IgG1	TGTGAGGTGCTGTTGGAGTCTGGGGGAGGCCTGATACAGCCTGGGGGGTCCCTCAGACTCTCCTGTGTAGGCTCTGGATTCCCCTTTAGCAACCATGCCATGAGCTGGATCCGCCAGGCTCCAGGAAAGGGACTGGAGTGCGTCGCAGAAATTACTGGCAGTGGAGGTGGCGCATTCTACGCAGACTCCGTGAAGGGCCGGTTCACCATCTCCAAAGACAATTCCAAGAACACGCTGTATCTGGAGATGAACAGCCTGAGCGCCGAGGACACGGCCGTCTATTACTGTGCGAAACATCAGGCACTTACAATGGCTCGGGGAGACAGGTTTGATACATGGGGTCCAGGGGCGCTGGTGACAGTTTCCTCA G	GACATCCAGGTGACCCAGTCTCCATCCTCCCTGTCTGCATCTATAGGGGACAGAGTCACCATGACTTGCCGGGCAAGTCAGGCCTTCGGCAGCAGTTTTAATTGGTATCAGCAGAAACCAGGGGAAGCCCCTAAACTCCTCATATATGGTGCATCCAGTTTGCATTCTGGAGTCCCATCAAGGTTCAGTGGCAGTTCATCTGGGACAGAATTCACTCTCACCATCACCAGTCTGCAGCCTGAAGATTTTGCAACTTACTACTGTCAACAGACTATCGATCCCCCGTTCACTTTCGGCCCTGGGACCAAAGTGAAAATCAAA C
15	Pt-13	FNA	13-4	1	PC	IGHG1	IGKC	Negative	NA		IgG1	CAGGTGCAACTGGTGCAGTCTGGGGCCGAGGTGAGGATGCCTGGGGCCTCTGTAAAACTTTCTTGTCAGGCATCTGGATTCCTGTTCTTCGATTACTATCTCCACTGGGTACGTCAGGCCCCCGGACAAGGACTTGAGTGGATGGGACTGATCAACCAGAGCGGTGGCAGGACAACCTACTCACAGAAGTTTCAGGGCAGACTCACCTTGACAAGAGACACGTCCACGAGCACAGTTTACATGGAACTCAGTGGCCTGCAATCTAATGACACGGCCGTCTATTTCTGTGTCAGGGAGGACTCCACGGCGACTACGCGGCACTGGTTCGACTCCTGGGGCCAGGGAACGCTAGTCACCGTCTCCTCG G	GACATCCAATTGACCCAGTCTCCATCCTTCCTGTCTGCATCTGTAGGAGACAGAGTCACCATCACTTGCCGGGCCAGTCAGGGCATTAGCACTTATTTAGCCTGGTATCAGCAAAAACCCGGGAAAGCCCCTAAACTCCTGATCTATGGTGCATCCACTCTACATACTGGGGTCCCAGCGAGAATCAGCGGCAGTGGATATGGGACAGACTTCACTCTCACGATCAGCAGCCTGCAGCCTGAAGATTTTGCAACATATTACTGTCAACACCTTAACGGTTACCCCCTCACCTTCGGCGGAGGGACCAAGGTGGAGGTCAAAC
16	Pt-13	FNA	13-5	1	PC	IGHA1	IGKC	Negative	NA		IgG1	GAGGTGCAGTTGTTGGAGTCTGGGGGAGGCCTGATACAGCCTGGGGGGTCCCTCAGACTCTCCTGTGTTGGCTCTGGATTCCCCTTTAGCAACCATGCCATGAGCTGGATCCGCCAGGCCCCAGGAAAGGGACTGGAGTGCGTCGCAGAGATTACTGGCAGTGGAGGTGGCGCATTCTACGCAGACTCCGTGAAGGGCCGGTTCACCATCTCCAAAGACAATTCCAAGAACACTCTGTATTTGGAGATGAGCCGCCTGAGCGCCGCGGACACGGCCGTCTATTACTGTGCGAAACATCTGGCCTTTACTATGTCTCGGGGGGACAGATTCGACACCTGGGGCCCGGGAGTCCTGGTCACCGTCTCCTCA G	GACATCCAGGTGACCCAGTCTCCACCCTCCCTGTCTGCATCTGTAGGAGACAGAGTCACCATGACTTGCCGGGCAAGTCAGGCCTTCGGCAGCAGTTTTAATTGGTATCAGCAGAAGCCAGGGGAAGTCCCTAAACTCCTCATATATGGTGCATCCAGTTTGCATACTGGGGTCCCATCGAGGTTCAGTGGCAGTTCATCTGGGACAGAATTCACTCTCACCATCAACAGTCTGCAGCCTGAAGATTTTGCAACTTACTACTGTCAACAGAGTATCGATCCCCCGTTCAGTTTCGGCCCTGGGACCAAAGTGCAAATCAAA C
17	Pt-13	FNA	13-6	1	GC-B	IGHG1	IGKC	Negative	NA		IgG1	GACGTGCAGCTGATGGAGTCTGGGGGAGGCTTGGTAAAGCCCGGGGGGACCCTGAGACTCTCATGCACAGCCTCTGGACTCACATTTAGTAACTATGGCATGAATTGGGTCCGCCAGGGTCCAGGGAAGGGGCTGGAGTGGGTCTCCGTAATTAGTGGAAGTGGGAATAATACATTCTATGCAGATTCCGTGAAGGGCCGATTCACCATCTCCAGAGACAATTCCAAGAATACGGTGTATCTGCAAATGAATGGTCTGAGAGACGAGGACACGGCCGTCTATTATTGTACAAAGTGTCGCTTCAGGGAAAATAATTGGTTCGACTCCTGGGGCCAGGGAACTCCGGTCATCGTCTCCTCTG	ATGACTCAGATGACTCAGTCTCCACTCTCCCTGCCCGTCACCCTTGGACAGCCGGCCTCCATCTCCTGCAGGTCTAGTCACAACCTCCTGCACAGTAATGGAAACACCTACTTGAATTGGTTTCAGCAGAGGCCAGGCCAATCTCCAAGGCGCCTAATCTATAACGTTTCTATCCGGGACTCTGGGGTCCCAGACAGATTCAGCGGCAGTGGGTCAGGCACTGATTTCACACTGAAAATCAGTAGGGTAGAGGCTGAGGATGTTGGCGTTTATTACTGCATGCAAGGTATACACTGGCCTCCCACGTTCGGCCAAGGGACCAAGGTGGAAATCAAAC
18	Pt-13	FNA	13-7	1	GC-B	IGHG3	IGLC2	Positive	cyto	Unknown	IgG1	GAGGTGCAGCTGGTGGAGTCTGGGGGAGGCCTGGTACAGCCTGGGGGGTCCCTGAGACTCTCCTGTGCAGTCTCTGGATTCAGCTTCGATATCTATAGTATGAACTGGGCCCGCCAGGCTCCAGGGAAGGGCCTGGAGTGGCTTTCATACATAAGTGGTACTAGCGGAACCATATACTACGCAAACTCTGTGAAGGGCCGATTCACCATTTCCAGAGACAATGCCAAGAATTCGCTGTTTCTGCAAATGAGCAGCCTGAGAGAAGAGGACACGGCTGTGTATTACTGTTCGAGAGTAGAACTCTACGGTGACCCTCACATCTTTGACTTCTGGGGCCAGGGAACCCTGGTCAGAGTCGCCTCAG	TCTTCTGAGCTGACTCAGGACCCTGCTGTGTCTGTGGCCCTGGGACAGACAGTCACGATCACATGCCGAGGAGGCAGCCTCATAAACTATTATGCAAGTTGGTACCAGCAGAAGCCAGGACAGGCCCCTCTACTTGTCGTTTATAGTCAAAACAAACGGCCCTCAGGGATCCCAGACCGATTCTCTGCCTCCAGCTCAGGAAACACAGCTTCCTTGACCATCACTGGGGCTCAGGCGGAAGATGAAGCTGACTATTACTGTAACTCCCAGGACAGAAGTGGTAATCGTGTTAAGGTGCTTTTTGGCGGAGGGACCAAGCTGACCGTCCTAG
19	Pt-13	FNA	13-8	2	B	IGHA1	IGLC2	Negative	NA		IgG1	GAAGTGCAGCTGGTGGAGTCTGGGGGAGGCTTGGTACAGCCTGGCAGGTCCCTGAGACTCTCCTGTGCAGGCTCTGGATTCACCTTTGATGAATATGCCATGCACTGGGTCCGGCAAGCTCCAGGGAAGGGCCTGGAGTGGGTCTCAGGTATTCTTTGGAATAGTGGTGCCTTAGGCTATGCGGACTCTGTGAAGGGCCGATTCACCATCTCCAGAGACAACGCCAAGAACTCCCTGTATCTGCAAATGAACAGTCTGAGAGCTGAGGACACGGCCTTGTATTACTGTGCAAAAGATGTGGCTGGTTCCCACTTTGACTACTGGGGCCAGGGAACCCTGGTCACCGTCTCCTCAG	CAGTCTGCCCTGACTCAGCCTGCCTCCGTGTCTGGGTCTCCTGGACAGTCGATCACCATCTCCTGCACTGGAACCAGCAGTGATGTTGGGAGTTATAACCTTGTCTCCTGGTACCAACAGCACCCAGGCAAAGCCCCCAAACTCATCATTTATGAGGTCACTAAGCGGCCCTCAGGGGTTTCTAATCGCTTCTCTGGCTCCAAGTCTGGCAACACGGCCTCCCTGACAATCTCTGGGCTCCAGGCTGAGGACGAGGCTGATTATTACTGCTGCTCATATGCAGGTAGTAGTATCCTTAGAATGTTCGGCGGAGGGACCAAGCTGACCGTCCTAG
20	Pt-14	FNA	14-1	4	PC	IGHA2	IGKC	Positive	cyto/nuclei even	Unknown	IgG1	CAGGTGCAGTTGCAGGAGTCGGGCCCAGGACTGGTGAAGCCTTCGGAGACCCTGTCCCTCACGTGCACTGTCTCGGGTGGCTACATCAGTAATCAGCACTGGAGCTGGATCCGGCAGACCCCAGGGAAGGGACTGGAGTGGATTGGGTACATCTATTACACTGGGAAAGCCAACTACAACCCCACCCTCAAGAGTCGAGTCACCATGTCAGTGGACCCGTCCAAGAACCAGTTCTCCCTGAACCTGACCTCTGTGACCGCCGCGGACACGGCCGTATATTTTTGTGCGAGGCATGTCTATTATTACTACTACGTGGACGTCTGGGGCAAAGGGACCACGGTCACCGTCTCCCCAG	GACATCCAGATGACCCAGTCTCCTTCCACCCTGTCTACATCTGTAGGAGACAGCGTCACCATCACTTGCCGGGCCAGTCAGAATATTAATAGCTGGTTGGCCTGGTATCAGCAGAAACCAGGCAAAGCCCCTAAAGTCATAATCTATAAGGCGTCTACTTTAGAGAGTGGGGTCCCATCAAGGTTCAGCGGCAGTGGCTCTGGGACAGATTTCACTCTCACCATCACCAGCCTGCAGCCTGATGATTTTGCAACTTATTTCTGCCAACAATATAGTGATTATTCTCATCTCACTTTCGGCGGAGGGACCAAGGTGGAGATGAAAC
21	Pt-14	FNA	14-2	4	PC	IGHA2	IGKC	Positive	cyto/nuclei even	Unknown	IgG1	AGGTGCAACTGGTGGAGTCTGGGGGAGGCGTGGTCCAGCCTGGGGGGTCCCTGAGACTCTCCTGTACAGCCTCTGGATTCAGTTTCAGTGACTACGGCATACACTGGGTCCGCCAGGCTCCAGGCAAGGGGCCGGAGTGGGTGGCAGTTATATCATGGGGTGGAGGTACTGAGTTCTATGCAGACTCCGTGAAGGGCCGATTCAACCTCTCCAGAGACAATTCCAAGAACACGGTGTATTTGCATTTGAACAGCCTGAGAGATGACGACACGGCTGTATATTACTGTGCGAAAGAGATAATGGTGCATGCTGGAGACTGGTATTTCGATCTCTGGGGCCGTGGCACCCCGGTCACTGTCTCCTCAG	GAAATTATGTTGACGCAGTCGCCAGGCACCCTGTCTTTGTTTCCAGGGGAAAGTGCCACCCTCTTCTGCTGGGCCAGTCAGAGTGTTAGCGGCTCCTTAGCCTGGTACCAGCATAAACCTGGCCAGGCTCCCAGGCTCCTCATATATGGTGCATCCAGCAGGGCCACTGGCATCCCAGACAGGTTCAGTGGCCGTGGGTCTGGGACAGACTTCACTCTCACCATCAGCAGACTGGAGGCTGAAGACTTTGCAGTGTATTACTGTCAACAGTATCGTGGTTCACCTACGACGTTCGGCCAAGGGACCAAGGTGGAAGTCAAA C
22	Pt-14	FNA	14-3	3	PC	IGHA2	IGKC	Positive	nuclei enriched	Unknown	IgG1	CAGGTGCAGCTGCAGGAGTCGGGCCCAGGACTGGTGAAGCCCTCACAGACCCTGTCCCTCACCTGCACTGTCTCTGGTGGCTCCGTCAGCAGTGGCGGCTACTACTGGAGTTGGATCCGCCAGCACCCAGGGAAGGGCCTGGAGTGGATTGGCTACATCTCTTCCAGTGGGAACACCTACTACAACCCCTTTCCGTCCCTGAGGAGTCGAGTTAGCATGTCAATAGACACGTCTAAGAACCAGTTTTCCGTGACACTGAGCTCTGTGACTGCCGCGGACACGGCCGTGTATTATTGTGTGAGAGATGGGGGCTATAATAGTAGCGGTTATTATTACGGTATGGACGTCTGGGGCCAAGGGACCGCGGTCTCCGTCTCCTCA G	GACATCCAGATGACCCAGTCTCCATCCTCCCTGTCTGCATCTGTAGGAGATAGAGTCACCATCACTTGCCGGGCAAGTCAGGCCATTGGAAATGATTTAGGCTGGTTTCAGCAGAAACCAGGAAGAGCCCCTAAGCGCCTGATCTCTACTGCGTCCACTTTGCAGAGTGGGGTCCCATCGAGGTTCAGCGGCAGTGGATCTGGGACAGAATTCACTCTCACAATCAGCAGCCTGCAGCCTGAAGATTTTGCAACTTATTACTGTCTACAGTATAATATTTACCCTCCGATTTTCGGCGGCGGGACCAAGGTGGAGATCAAA C
23	Pt-14	FNA	14-4	2	PC	IGHM	IGKC	Negative	NA		IgG1	GAGGTGCAGCTGGTGGAGTCTGGAGGAGGCTTGGTCCAGCCTGGGGGGTCCCTGAGACTCTCCTGTGCAGCCTCTGGATTCAGCTTCAGAACCTATTGGATGGCCTGGGTCCGCCAGGCTCCAGGGAAGGGACTGGAGTGGGTGGCCAACTTAAAGGAAGATGGGACTGGGCAATCCTATGTGGACTCTGTGAAGGGCCGATTCACCATCTCCAGAGACAACGCCAAGAGCTCATTGTATCTACAAATGAACAGCCTGAGAGGCGAGGACACGGCCGTATATTACTGTGCGACTCATCCTACAGTGATTACGAACTTTGACCACTGGGGTCAGGGAACCCTGGTCATCGTCTCTTCG G	GACATCCAGATGACCCAGTCTCCATCCTCCCTGTCTGCATCTGTTGGAGACAGAGTCACCCTCACTTGCCGGGCAAGTCAGAGCATTAGCACGTCTTTAAATTGGTATCAGCACAAACCAGGGACAGCCCCTAAGTCCCTAATCTATGCTGCATCCAGTTTGCACAGTGGGGTCCCATCAAGATTCAGTGGCAGTGGATCTGGGACGGATTTCACTCTCACCATCAGCAGTCTACAACCTGAAGATTTTGCAACTTATTACTGTCAACAGAGTTACGGTGCCCCCACTTTTGGCCAGGGGACCAAACTGGAGATCAAA C
24	Pt-14	FNA	14-5	2	PC	IGHA1	IGKC	Positive	cyto enriched	Unknown	IgG1	CAGGTACAACTGGTGGAGTCTGGGGGAGGCGTGGTCCAGCCTGGGAGGTCCCTGAGACTCTCCTGTGCAGCCTCTGGATTCAGTTTCAGTAGCTATGGCATGCACTGGGTCCGCCAGACTCCAGGCAAGGGGCTGGAGTGGGTGGCAGCTATATCATATGATGGAATTAAACAGTTTTACATAGAGTCCGTGAGGGGCCGATTCACCATCTCCAGAGACAAGTCCAGGAACACGGTTCATCTACAAATGAACAGCCTGAGAGCTGAGGACACGGCTACTTATTACTGTGTCAAAGCACGCGGATACAGTCATGAGTATCCCTATGGGGGATACTTCCAGGACTGGGGCCAGGGCACCCAGGTCACCGTCTCCTCA G	GACATCCAGATGACCCAGTCTCCATCCACCCTGTCTGCATCTGTAGGAGACAGAGTCACCATCACTTGCCGGGCCAGTCAGCGTCTTGATAATTGGTTGGCCTGGTATCAGCAGAAACCAGGGAAAGTCCCTAAACTCCTGATCTATGATGCCTTCACTTTGGAAAGTGGGGTCCCATCAAGGTTCAGCGGCAGTGGATCTGGGACAGAATTTTTTCTCACCATCAGCAACCTGCAGCCTGATGATTCTGCAACTTATTACTGCCAGCAGTATAATGTTTATTGGACGTTCGGCCAAGGGACCACGGTGGAAATCAAA C
25	Pt-14	FNA	14-6	2	PC	IGHA2	IGKC	Negative	NA		IgG1	CAGGTGCAGCTGCAGGAGTCGGGCCCAGGAGTGGTGAAGCCTTCGGAGACCCTGTCCCTCACTTGCGCTGTCTCCGGTGACTCCATCGGCAGTGGTCTTTACCACTGGGGCTGGATCCGCCAGCCCCCAGGGAAGGGGCTGGAGTGGGTAGGGAATATCCATCATACTGGGATCACCTACTACGCCCCGTCCCTCAAGAGTCGACTCACCATACACGTGGACACGTCCAAGAACCACTTCTCCCTGAACCTGAGCTCTGTGACCGCCGCAGACACGGCTGTATATTACTGTGCGAGACATAATTACGATTATGTTTGGGGGAGTTATCGTCCCTCATCCTTTGACTACTGGGGCCAGGGGACCCTGGTCACCGTCTCCTCA G	GACTTCCAGATGACCCAGTCTCCATCCTCCCTGTCTGCATCTGTCGGAGACAGAGTCACCATCACATGCCGGGCGAATCAGGGCATTGCCACTTATTTAGCCTGGTATCAGCAGAAACCAGGAAAAGTTCCTAAACTCCTGATCTATGGTGCATCCACTTTGCAATCAGGGGTCCCATCTCGGTTCAGTGGCAGTGGATCTGGGACAGATTTCACTCTCACCATCAGCAGCCTGCAGCCTGAAGATGTTGCAACTTATTACTGTCAAAAGTATGACAATCTCTTCTGGACGTTCGGCCAAGGGACCAAGGTAGAAATCAGA C
26	Pt-14	FNA	14-7	2	PC	IGHA2	IGKC	Positive	nuclei enriched	Unknown	IgG1	CAGCTGCAGCTGCAGGAGTCGGGCCCAGGACTGGTGAAGTCTTCGGAGACCCTGTCCCTCACCTGCACTGTCTCTGGTGGCTCCATCAGCAGCACTACTTCCTACTGGGGCTGGATCCGCCAGCCCCCAGGGAAGGGGCTGGAGTGGATTGGGAGCATGTATTATAGTGGGAGTACCTACTATAACCCGTCCCTTAAGAGTCGAGTCAGCATCTCCGTTGACGCGTCCAAGAACCAATTCTCCCTCAAGTTGAGCTCTGTGACCGCCGCAGACACGGCTGTGTATTACTGTGCGAGACATAATCGCGATTTTGTGACTGGCTTAAACTGGTTCGACCCCTGGGGCCAGGGAACCCTGGTCACCGTCTCCTCA G	GACATCGTGATGACCCAGTCTCCAGACTCCCTGGCTGTGTCTCTGGGCGAGAGGGCCACCATCAACTGCAAGTCCAGCCAGAGTCTTTATTACAGTTCCAACAATAAGACCTACTTAACTTGGTACCAGCAGAAACCAGGACAGCCTCCTAAGTTACTCATTTACTGGGCATTTACCCGGGAATCCGGGGTCCCTGACCGATTCAGTGGCAGCGGGTCTGGGACAGATTTCGCTCTCACCATCAGTTCCCTCCAGGCAGCGGACGTGGCAGTTTATTACTGTCAACACTATTATAATATTCCCTACACTTTTGGCCAGGGGACCAAGCTGGAAATCAAAC
27	Pt-14	FNA	14-8	2	PC	IGHA2	IGLC3	Negative	NA		IgG1	GAGGTGCAACTGGTGCAGTCTGGAACAGAGGTGAAAAAGCCCGGGGAGTCTCTGAAGATCTCCTGCAAGGGCTCTGGATACAGGTTTAGCGACTACTGGATCGGCTGGGTGCGCCAGAAGGCCGGCAAAGGCCTGGAGTGGATGGGGATGATCTATGCCGATGACTCCGATACTAGATACAGTCCGTCCTTCCAAGGCCAGGTCACCCTCTCAGTCGACAAGTCTCTCAGGACCGCCTACCTGCAGTGGAACAGCCTGAAGGCCGCGGACTCCGCCATGTATTATTGTGCGAGACGGGGTGACGATGGAGACTGGTACTTCGATTTCTGGGGCCGTGGCACCCTGGTCACTGTCTCCTCA G	TCCTCTGTGCTGACGCAGCCACCCTCAGTGTCAGCGGCCCCAGGAGAGACGGCCACTATAACCTGTGGGGGAAACAAATTTGGACACAAAGGTGTACACTGGTATCAGCAGAAGGCAGGCCAGGCCCCTGTCTTGGTCATGTACTATGCAAATGACCGGCCCTCAGGGATCCCTGAGCGATTTTCTGGCGCCAAGTCTGAAAACACGGCCACCCTGACCATCAGCCGGGTCGAGGCCGGGGATGAGGCCGACTACTTCTGTCAGGTGTGGGATAGTAGTAATGTTTGGGTTTTCGGCGGAGGGACCAGACTGACCGTCCTA G
28	Pt-14	FNA	14-9	1	PC	IGHM	IGKC	Negative	NA		IgG1	CAGGAGCAGTTGCAGGAGTCGGGCCCAGGACTGGTGAGGCCTTCGGAGACCCTGTCCCTCACCTGCACTGTCTCTGGTGCCTCCCTCACTACTAACGGTTACTACTGGGGCTGGATCCGCCAGCCCCCGGGGAGGGGACTGGAGTGGATTGCGACTATCTCTTATCATGGAGAAACCTACTACAACGCGCCCCTCAAGAGTCGAGTCTCCATTTCCGCTGACACGTCCAGGAGCCAGTTCTCCCTGAGGCTGAGGTCTGTGACCGACACAGATACGGCTACATATTACTGTGGGAGACATCTGACTGGTTATTACTACACCTGGGGCCAGGGAACCCTAGTCACCGTCTCCTCA G	GAAGTTGTGTTGACACAGTCTCCAGCCACCCTGTCTTTGTCTCCAGGGGAGAGAGCCACCCTCTCTTGCAGGGCCAGTCAGAATATTGTCACCTACTTAGCCTGGTATCAGCAGAAACCTGGCCAGGCTCCCAGTCTTTTCATCTATGATGCATCCACCAGGGCCACTGGCATCCCACCCAGGTTCAGTGGCAGTGGGTCAGGGACAGACTTCACTCTCACCATCAGCAGCCTGGAGCCTGAAGATTTTGCAGTTTATTACTGTCAGCACCGTCTCAACTGGCCTCACACTTTTGGCCAGGGGACCAAGCTGGAGATCAAA C
29	Pt-14	FNA	14-10	1	PC	IGHM	IGLC2	Positive	nuclei enriched	Unknown	IgG1	CAGGTCCAGCTTGTGCAGTCTGGGGCTGAGGTGTACAAGCCTGGGGCCTCAGTGAAGGTTTCCTGCAAGGCTTCTGGATACACCTTCACTAATTATGCTATACATTGGGTGCGCCTGGCGCCCGGACAAGGGCTTGAGTGGATGGGATGGATCAACGCTGGCAATGGTAACACAAAATTATCACAGAAGTTCCAGGGCAGAGTCACCATTACCAGGGATACATCCGCGAGCACAGCCTACATGGAGCTGAGCAGCCTGAGATCTGAAGACACGGCTGTGTATTACTGTGCGAGAGAGCCTTGGACATCCGATGGTGAGAACTACAACTACTTCTATTACATGGACGTCTGGGGCGAAGGGACCACGGTCACCGTCTCCTCAG	CAGTCTGCCCTGACTCAGCCTGCCTCCGTGTCTGGGTCTCCTGGACAGTCGATCACCATCTCCTGCACTGGAACCAGCAGTGACGTTGGTGGTTATAACTATGTCTCCTGGTACCAACAACACCCAGGCAAAGCCCCCAAACTCATGATTTATGATGTCAATATTCGGCCCTCAGGGGTTTCTAATCGCTTCTCTGGCTCCAAGTCTGGCAACACGGCCTCCCTGACCATCTCTGGGCTCCAGGCTGACGACGAGGCTTATTATTACTGCAGCTCTTATACAAGCAGCAGCACTTATGTGGTATTCGGCGGAGGGACCAAGCTGACCGTCCTAG
30	Pt-14	FNA	14-11	1	PC	IGHA2	IGLC1	Positive	nuclei enriched	Unknown	IgG1	CAGGTGCACCTGGTGCAGTCTGGGGCTGAGGTGAAGAAGCCTGGGGCCTCAGTGAGGATATCCTGCACGGCTTCTGGATACACTTTCACCAACTCTGAGATCAACTGGGTGCGAGAGGCCCCTGGACAAGGGCTTGAGTGGATGGGATGGATGAACCCTCACAGTGGTAACACAGGCTATGCACAGAAGTTCCAGGGCAGATTCATCATGACCACAAACATCTCCATAAATACAGCCTACATGGAGTTGAGCAGCCTCAGATCTGACGACTCGGCCGTATATTATTGTGCGAGAGGAATGTATCATTATGATGCTACTTATGGCCCAGCGGAGTGGCTCGACCCCTGGGGCCAGGGAACCCTGGTCACCGTCTCCTCAG	TTTTCTGAGTTGTCTCAGGACCCTGATGTGTCTGTGGCCTGGGGACAGACAGTCACGATCGCATGCCAAGGAGACAGCCTCAGAAGCTATTTTGCAAGCTGGTACCAACAGAAGCCAGGACAGGCCCCTCTGGCTGTCCTCTATGGTAATAACAAGCGGCCCTCAGGGATCCCAGACCGATTCTCGGGCTCCACCTCAGGAAACACAGCTTCCTTGACCATCACTGGGGCTCAGGCGGAAGATGAGGCTGTCTATTACTGTAACTCCCGGGACAACAGTGGAAAAAGGAATGTCTTCGGACCTGGGACCAAGGTCACTGTCGTAG
31	Pt-14	FNA	14-12	1	PC	IGHG1	IGKC	Positive	nuclei enriched	Unknown	IgG1	CAGGTGCAGCTGGTGGAGTCTGGGGGAGGCTTGGTCAAGCCTGAGGGGTCCCTGAGACTCTCCTGTGCAGCCTCTGGATTCACCTTCGGAGACTACTACATGACTTGGATCCGGCAGGTTCCAGGGAAGGGGCTGGAGTGGCTTTCAGACATAGATAGACTGAATGACTACACACACGACGCAGACTCTGTGAAGGGCCGATTCACCATCTCCAGAGACAACACCAACAACTTATTATTTCTGCAAATGAACAGCCTGAGAGTCGAGGACACGGCTGTTTATTACTGTGCGAGAGGGCCTCCGGTCAGTAGTGGCTGGGTTCACTATATGGACGTCTGGGGCAAAGGGACCACGGTCGCCGTCGCCTCAG	GATATTGTGTTGACTCAGTCTCCACTCTCCCTGCCCGTCACCCCCGGAGAGCCGGCCTCCATCTCCTGCAGGTCTGGTCAGAGCCTCCGTCATACTAATGGAATCAACTATGTGGATTGGTACCTGCAGAAGCCGGGGCAGTCTCCACAGCTCCTGATCTATATGGGTGTTAATCGGGCCTCCGGGGTCCCTCCCAGGTTCAGTGGCAGTGGATCAGGCACAGATTTCACACTGAAAATCAGCAGAGTGGAGGCAGAGGATGTTGGGATTTATTACTGCATGCAAGGTCTACAAAGGCCTCTCACTTTCGGCGGAGGGACGAAGGTGGAGATCAAAC
32	Pt-14	FNA	14-13	1	PC	IGHA2	IGKC	Positive	cyto/nuclei even	Unknown	IgG1	CAGGTGCAGCTGGTGCAGTCTGGGGCTGAGGTGAAGAAGCCTGGGGCCTCAGTGAAGGTCTCCTGCAAGGCTTCTGGATACACCTTCATCGACTACTATTTGCACTGGGTGCGACAGACCCCAGGACAAGGGCTTGAGTGGGTGGGATGGATCAACCCTAACAGTGGTGAAACAAACTATGCACAGAACTTTCAGGGCAGGATCACCATGACCAGGGACACGTCCATCAGCACAGCCTTCATGGACCTGAGCAGGCTGAGATCTGACGACACGGCCGTGTATTACTGTGCGAGAGGATGGGGGACTTCCAGCCCTTTTGACTACTGGGGCCAGGGAACCCTGGTCACCGTCTCCTCA G	GACATCCAGATGACCCAGTCTCCATCCTCCCTGTCTGCATCTGTAGGAGACAGAGTCACCATCACTTGCCGGGCAAGTCAGAGCATTAGCACCTATTTAAATTGGTATCAACAAAAGCCGGGGACAGTCCCTAACCTCCTGATCTATGCTGCATCCACTTTGCAAAGTGGGGTCCCATCAAGGTTCAGTGGCAGTGGATCTGGGACAGATTTCACTCTCACCATCACCAGTCTGCAACCTGAAGATTTTGCAACTTACTTCTGTCAACAGAGTTACAGTACCCCTCCGACCTTCGGCCAAGGGACACGACTGGAGATTAAA C
33	Pt-14	FNA	14-14	1	PC	IGHA2	IGKC	Positive	cyto	Unknown	IgG1	CAGGTGCACCTGGTGCAGTCTGGGGCTGAGGTGAAGAAGCCTGGGGCCTCAGTGAGGGTTTCCTGCAAGGCATCTGGATACACCTTCACCGCCTACTATATGCACTGGGTGCGACAGGCCCCGGGACAAGGGCTTGAGTGGATGGGAATAATCAACCCTGGTGGTGGTCGCACAAGCTACGCACAGAAGTTCCAGGGCAGAGTCATCATGACCACGGACACGTCCACGAGCACAGTGTTCATGGAGGTGAACAGTCTGAGATCTGAGGACACGGCCGTGTATTACTGTGCTAGAGGATCGGTCGGTTTTTGTAGTGATCGCAGCTGCTTTGAGCGTCACGACCCCTACGTTTTGAACGTCTGGGGCCAAGGGACCACGGTCACCGTCTCCTCA G	GAAATTGTGTTGACACAGTCTCCAGGCACCCTGTCTTTGTCTCCAGGGGAAAGAGCCACCCTCTCGTGCAGGGCCAGTCAAAGTGTTAATAGTGCCTACTTAGCCTGGTATCAGCAGAAACCTGGCCAGGCTCCCAGGCCCCTCATCTATGGTGCGTTTAGCAGGGCCACTGGCATCCCAGACAGGTTCACTGGCAGTGGGTCTGAGACAGACTTCACTCTCACCATCAGCAGACTGGAGCCTGAAGACTTTGCAGTGTACTATTGTCAGCACTATGGTAGCTCACCTCCCATCACCTTCGGCCAAGGGACACGACTGGAGATTAAAC
34	Pt-14	FNA	14-17	1	PC	IGHG3	IGKC	Positve	cyto enriched	Unknown	IgG1	TGTGAAGTCTTGGTGCAGTCTGGGGGAGGCCTGGTCAAGCCGGGGGAGTCCCTGAGACTCTCCTGTGCAGGCTCTCGATTCACCTTCAGTAGTTATAATTTGAACTGGGTCCGCCAGGCTCCAGGGAAGGGGCTGGAGTGGGTCTCATCAATTAGTCCTGGTCGTAATTCGATATACTACACAGACTCAGTGAAGGGCCGATTCACCATCTCCAGAGACAACGTCAAGAACTCACTATATCTGCAAATGAACAGCCTGAGAGCCGAGGACACGGCTGTCTATTACTGTGTAAGAGATGAGATAATACAGGGTCGGGACGGACTTGACTCGTGGGGCCAGGGAACCCTGGTCATCGTCTCCCCA G	GACATCCAGTTGACCCAGTCTCCATCCTTCCTGTCTGCATCTGTTGGAGACCGAGTCACCGTCACTTGCCGGGCCAGTCAGGGCATTAACCGTTACTTAGCCTGGTATCAGCAAAAACCAGGGAAAGCCCCTAACCTCCTGATCTACTCTGCATCCAGTTTGCAAAGTGGGGTCCCATCTAGGTTTAGCGGCAGTGGATCTGGGACAGAATTCACTCTCACAATCAGCCGCCTGCAGCCTGAGGATTTTGCAACTTATTTCTGTCAACAACTTTACAGCTACCCATTCACTTTCGGCCCTGGGACCACAGTGGATATCAAA C
35	Pt-15	FNA	15-1	3	B	IgA2	IgKC	Positive	cyto/nuclei even	Unknown	IgG1	CAGGTCCAGCTGGTTCAGTCTGGGGCTGAGGTGAAGAAGCCTGGGTCCTCGGTAAAGGTCTCCTGCAAGGCTTCTGGAGGCATCTTCAATAGTTATCCTATCAGTTGGGTGCGACAGGCCCCTGGACAAGGACTTGAGTGGATGGGAGGGATCGTCCCTGTCTTTGGTAAACCAAACTATGCCCAGAAGTTCCAGGACAGAGTCACAATTACTGCGGACGAGTCGACGACAACGGCCTACATGGAGTTGAGCGGCCTGACATCTGACGACACGGCCACATATTACTGTGCGAAATATGACTATGATATACGCGGTCATGTCGTCTGGGACTACTGGGGCCAGGGAACCCTTGTCACCGTCTCCTCAG	GACATCGAGATGACCCAGTCGCCATCTTCCCTGTCTGCATTTGTAGGAGACAGAGTCACCATCACTTGCCGGGCGAGTCAGGCCATTACAAATTATTTAGCCTGGTTTCAGCAGAAGCCAGGGAAACCTCCTAAGGTCCTCATCTATGCTACATCCACTTTACAATCGGGGGTCCCATCTCGCTTCAGTGGCAGTGGATCTGGGACAAATTTCACTCTCGCCATCAGCAGCCTGCAGCCTGATGATGTTGCAACTTATTACTGTCAAAATTATGACAGTGCCCCTCTATTCACCTTCGGCCCTGGGACCAAAGTGAATATCAGAC
36	Pt-15	FNA	15-2	3	B	IgA1	IgKC	Positive	cyto/nuclei even	Unknown	IgG1	CAGGACCAACTGGTGCAGTCTGGGGCTGAGGTGAAGAGGCCTGGGTCCTCGGTGAAGGTCTCCTGCAAGGCTTCTGGAGGCAGCCTCAGGAGTTATACTTTCAGCTGGTTGCGACAGGCCCCTGGACAAGGGCTTGAGTGGATGGGAGGGATCATCCCTAGTCTTGAAAGAACAGACTACGCACAGAGGTTCCAGGGCAGAGTCACCATTACCGCGGACAAATCCACGGGCACAGCCTACATGCAACTGAGTAGCCTGAGATCTGAGGACACGGCCATGTATTATTGTGCGACTTCTCTTGGGGGTCTTGGGGTCTGGGGCCAAGGGACGATGGTCACCGTCTATTCAG	GACATCCAGATGACCCAGTCTCCATCTGCCATCTCTGCATCTGTAGGAGACAGAATCACCATCACTTGTCGGGCGAGTCAAGACATTACCATTTTTTTAGCCTGGTTTCAGCAGAAACCAGGGAAAGTCCCTAAGCGCCTAATCTATGATGCTTCCAATTTGCAAAGTGGGGTCCCATCAAGGTTCAGCGGCAGTCGATCTGGGACAGAATTCACTCTCACAATCAGCAGCCTGCAGCCTGAAGATTTTGCAACTTATTATTGTCTACAACATTATAATTACCCGTGGACGTTCGGCCAAGGGACCAAGGTGGAAGTCAAAC
37	Pt-15	FNA	15-3	2	PC	IgM	IgKC	Negative	NA		IgG1	GAGGTGCAGTTGTTGGAGTCTGGGGGAGGCTTGGTACAGCCTGGGGAGTCCCTGAGACTCTCCTGTGCAGCCTCTGGATTCACCTTTAGCACCTATACCATGAGTTGGGTCCGCCAGGCTCCAGGGAAGGGGCTGGAGTGGGTCTCAAGTTTTGTTGGAAATGGTGACATATACTATGCAGACTCCGTGAGGGGCCGGTTCACCATCTCCAGAGACAATTCCAAGAATAATCTGTATCTGCAAATGAACAGCCTGAGAGCCGACGACACGGCCGTATATTACTGTGCGAAAGACAAGACACCTGATGGACGATGGGACTTTGACTACTGGGGCCAGGGAACCCTAGTCACCGTCTCCTCAG	GATATTGTGATGACTCAGTCTCCACTCTCCCTGCCCGTCACCCCTGGAGAGCCGGCCTCCATCTCCTGCAGGTCTAGTCAGAGCCTCCTGGATAGCAATGGATACAACTGTTTGGATTGGTACCTGCAGAAGCCAGGGCAGTCTCCACAGGTCCTGATCTATTTGGGTTCTCATCGGGCCTCCGGGGTCCCTGACAGGTTTAGTGGCAGTGGATCAGGCACAGATTTTACACTGAAAATCAGCAAAGTGGAGGCTGAAGATGTTGGGATTTATTACTGCATGCAAGCTCTACAAACCCCGCTCACTTTCGGCGGAGGGACCAGGGTGGAGATCAAAC
38	Pt-15	FNA	15-4	2	PC	IgA1	IgKC	Negative	NA		IgG1	CAGGTACAACTAGTGGAGTCTGGGGGAGGCGTGGTCCAGCCTGGGGGGTCCCTGAAACTCTCCTGTGCAGCCTCCGGATTCGCCTTCGGGAGTTATGCCATGCACTGGGTCCGCCAGGCTCCAGGCAAGGGGCTAGAGTGGTTGGCAGTTATATCGCATGATGGAAATACACAGTATTATGCAGACTCTGTGAAGGGCCGAGTCACCTTCTCCAGAGACAATTCGAAGAGCAGTCTATTTCTCCAAATGAACAGCCTGGGAGTTGATGACACGGCTATATATTATTGTGCGAAAAATGTAGATACAGCTACGTCGAAGGGCTACTTTGACTACTGGGGCCATGGAACCCTGGTCGCCGTCTCCTCAG	GACATCCAGATGACCCAGTTTCCATCTTTCGTGTCTGCATCTGTAGGAGACAGAGTCACCTTCACTTGTCGGGCAAGTGAGAACATTAGAGGCTATTTAAATTGGTATCAGCAGAAGACAGGCAAAGCCCCTCAAGTCTTGTTTTTCGCAACAACTGGTTTCCAACGTCCTGTCTCACCAAGATTCAGCGGTACCACATCTGGGACAGATTTCACTCTCACCATCATCGATCTACAACCTGAAGACTCTGCGACCTACTACTGTCAACAGACTTTCAGTCCCCCGCTCACTTTCGGCGGAGGGACCAAGTTGGAGATCAAAC
39	Pt-15	FNA	15-5	2	PC	IgA2	IgKC	Negative	NA		IgG1	CAGCTGCACCTGCAGGAGTCGGGCCCAGGACTGGTGAAGCCTTCGGAGACCCTGTCCCTCACCTGCACTGTCTCTGGTGACTCCATTATCAGTAGTAAAAACTACTGGGGCTGGATCCGCCAGCCCCCAGGGAAGGGGCTGGAGTGGATTGGAAGTTTCTTTTATACTGAGAGCATCTCCTACAACCCGTCACTCAAGAGTCGAGTCACCATATCCGCAGACATGTCCAAGAACCACTTGTCCCTGAAGCTGAACTCTGTGACCGCCGCAGACACGGCTGTATATTACTGTGCGAGACTTCCACGTTCGGGGAGTGACTACGATATGGACGTCTGGGGCCAAGGGACCACGGTCACCGTCTCCTCAG	GATATTGTGTTGACCCAGACTCCACTCTCCTCACCTGTCACCCTTGGACAGCCGGCCTCCATCTCCTGCACATCTAGTCAAAGCCTCGTACACAGTGATGGTTACACCTACTTGAGTTGGCTTCACCAGAGGCCAGGCCAGCCTCCAAGACTCCTAATTTATAAGATTTCTAACCGGTTCTCTGGGGTCCCAGACAGATTCAGTGGCAGTGGGGCAGGGACAGATTTCACACTGAAAATCAGCAGGGTGGAAGCTGAGGATGTCGGGGTTTATTACTGCACGCAATCTACACAATTTCCGGTCACTTTCGGCGGAGGGACCAAGGTGGAGATCAAAC
40	Pt-15	FNA	15-6	2	B	IgA2	IgLC1	Negative	NA		IgG1	CAGGTGCATCTGGTACAGTCTGGGGCTGAGGTGAAGGAGCCTGGGGCCTCAGTGAACGTTTCCTGCAAGACATCTGGTTACGCCTTCAATAGTTATTATATACACTGGGTGCGACAGGCCCCTGGACAAGGGCTTGAGTGGGTGGGTTTAATCCACCCTAGTGGTGGCAGCACAAGCTCCGCACGGAACGTCCAGGACAGAGTCACCATGACCAGGGACACGTCCACGAGCACAGTCTACATGGAACTGAGTAGCCTGACGTCTGAAGACACGGCCGTGTATTACTGTGCGAGGGGCAGTATGGACACTGTGATAATGGTGTATCCTGCCACCTTTGATTACTGGGGCCAGGGAACCCTGGTCACCGTCTCCTCAG	CAGTCTGCCCTGACTCAACCTGCCTCCGTGTCTGGGTCTCCTGGACAGTCGATCACCATCTCCTGCACTGGAATCAGCAGTGATTCTGGGAATTATAACCTTGTCTCCTGGTACCAACAACACCCAGGCAAAGTCCCCAAACTCATGATTTATGAGGGCACTAAGCGGCCCTCAGGGGTTTCTGATCGCTTCTCTGGCTCCAAGTCTGGCAACACGGCCTCCCTGACAATCTCTGGACTCCAGGCTGAGGACGAGGCTGATTATTACTGCTGCTCATATTCAGGCAGTAGCACTTTCGTCTTCGGAACTGGGACCAACGTCATCGTCCTCG
41	Pt-15	FNA	15-7	1	PC	IgG1	IgKC	Positive	cyto	HSPD1	IgG1	GAGGTGCAACTGGTGGAGTCTGGGGGAGAGTTGGTACAGCCGGGGGGGTCCCTGAGACTCTCCTGTGTAGCCTCTGATTTCACCCTTAGTAGTTATTCCATGAATTGGGTCCGCCAGGCTCCAGGGAAGGGGCTGGAGTGGATTTCATACATCAGTAGTAGGAGTAGTACCATACACTACGCAGTCTCTGTGAAGGGCCGATTCACCACTTCCAGAGACAACGCCAAGAACTCACTGTATCTTCAAATGACCAGCCTGAGAGTCGAGGACACGGCCACATATTACTGTGCGAGAGAGTGGGGCTGGCCCGGGAGGGACTATTATTATGGTATGGACGTCTGGGGCCAAGGGACCACGGTCACCGTCTCCTCAG	GACATCGTTTTGACCCAGTCTCCAGACTCCCTGGCTGTGTCTCTGGGCGAGAGGGCCACCATCAACTGCAAGTCCAACCAGAGTGTTTTAAACACCTCCAACAACAAGAATTTCTTAGCTTGGTACCAGCACAAACCAGGACAACCTCCTAGCCTCCTCATTTACTGGGCGTCTACCCGGGAATCCGGGGTCCCTGACCGATTCAGTGGCAGCGGGTCTGGGACAGATTTCACTCTCACCATCAGCAGCCTGCAGGCTGAAGATGTGGCAGTTTATTACTGTCAACAATATTATACTACTCTTGGGACCTTCGGCCCAGGGACACGACTGGAGATTAAAC
note:	Clone size Rank indicates the rank of the clone size wihtin the patient when mutiple expanded clones present.
	Light organe color indicates the three antibodies that have antigens identified.
