# Supplementary material for: Plasma cells in human pancreatic ductal adenocarcinoma secrete antibodies against self-antigens
Source: JCI Insight. 2023 Nov 8;8(21):e172449. doi: 10.1172/jci.insight.172449 (PMC10721257; doi:10.1172/jci.insight.172449)
Supplement: Supporting data values [file jciinsight-8-172449-s309.xlsx]

## Sheet: Fig.1B
Number of cells	B cells	Plasma cells	T cells	NK cells	Myeloid cells	Mast cells	Epithelial cells	Fibroblasts	Total		Ratio	B cells	Plasma cells	T cells	NK cells	Myeloid cells	Mast cells	Epithelial cells	Fibroblasts
Pt-13	499	4	2406	321	501	2	0	11	3744		Pt-13	0.13328	0.00106838	0.642628	0.0857372	0.133814	0.000534188	0	0.00293803
Pt-14	1	151	3877	0	1029	26	5	40	5129		Pt-14	0.00019497	0.0294404	0.755898	0	0.200624	0.00506921	0.000974849	0.00779879
Pt-8	38	65	3042	175	2775	109	13	14	6231		Pt-8	0.00609854	0.0104317	0.488204	0.0280854	0.445354	0.0174932	0.00208634	0.00224683
Pt-17	36	1	2003	60	271	42	116	75	2604		Pt-17	0.0138249	0.000384025	0.769201	0.0230415	0.104071	0.016129	0.0445469	0.0288018
Pt-19	379	305	3531	22	421	191	14	24	4887		Pt-19	0.0775527	0.0624105	0.722529	0.00450174	0.0861469	0.0390833	0.00286474	0.00491099
Pt-20	10	1458	2814	0	122	15	6	9	4434		Pt-20	0.0022553	0.328823	0.634641	0	0.0275147	0.00338295	0.00135318	0.00202977
total	963	1984	17673	578	5119	385	154	173	27029		total	0.0356284	0.0734026	0.653853	0.0213844	0.189389	0.014244	0.00569758	0.00640053

## Sheet: Fig.2A
No. of PC	Paired VDJ
Pt-8	99
Pt-17	0
Pt-19	126
Pt-20	190
Pt-13	4
Pt-14	156
Pt-15	40

## Sheet: Fig.2B
Isotype/No of PC	A1	A2	G1	G2	G3	G4	M	total		Ratio	A1	A2	G1	G2	G3	G4	M	total
Pt-8	27	4	25	43	3		3	105		Pt-8	0.257143	0.0380952	0.238095	0.409524	0.0285714	0	0.0285714	1
Pt-19	30	38	92	4	2	3	8	177		Pt-19	0.169492	0.214689	0.519774	0.0225989	0.0112994	0.0169492	0.0451977	1
Pt-20	58	44	29	275	1		3	410		Pt-20	0.141463	0.107317	0.0707317	0.670732	0.00243902	0	0.00731707	1
Pt-13	2		2					4		Pt-13	0.5	0	0.5	0	0	0	0	1
Pt-14	44	87	10	3	3		14	161		Pt-14	0.273292	0.540373	0.0621118	0.0186335	0.0186335	0	0.0869565	1
Pt-15	18	11	3	2			7	41		Pt-15	0.439024	0.268293	0.0731707	0.0487805	0	0	0.170732	1

## Sheet: Fig.2C
Number of somatic hypermuations in antibody heavy chain of PCs from each patient.
Pt-13	Pt-14	Pt-15	Pt-8	Pt-19	Pt-20
34	41	20	9	15	48
26	33	21	33	15	11
0	48	61	17	25	22
25	38	23	22	15	52
	23	37	29	15	36
	11	8	42	19	21
	25	13	3	15	16
	22	48	18	26	14
	20	26	27	15	33
	32	34	21	23	29
	41	30	41	15	18
	22	23	36	15	29
	23	25	38	20	20
	17	21	15	14	18
	27	27	27	25	18
	35	14	41	15	5
	19	36	24	35	14
	18	20	27	21	30
	47	39	38	15	7
	48	20	23	18	15
	24	45	38	35	17
	33	25	38	27	10
	12	17	37	15	26
	25	32	25	17	27
	31	22	22	24	33
	20	32	11	10	23
	17	19	46	15	27
	27	28	19	24	19
	16	41	38	17	16
	29	1	24	27	10
	27	20	15	15	28
	9	46	37	35	32
	22	18	16	15	32
	28	19	38	26	33
	27	15	6	15	10
	18	26	38	15	11
	40	26	54	31	17
	18	47	36	13	21
	20	32	38	32	15
	10		38	13	45
	17		21	19	9
	24		5	25	14
	27		38	15	9
	9		35	15	17
	28		8	14	7
	29		20	18	9
	23		16	26	24
	29		22	37	17
	24		31	15	45
	56		17	15	27
	20		38	13	22
	27		33	25	17
	27		25	32	27
	15		8	19	12
	20		2	15	9
	42		10	43	20
	32		35	42	16
	24		18	14	14
	19		22	30	34
	17		13	43	10
	17		27	10	22
	14		10	52	21
	20		38	15	29
	29		38	19	29
	23		41	15	29
	23		9	24	9
	18		18	7	20
	25		1	24	8
	28		0	15	33
	35		5	38	21
	23		0	26	34
	28		38	15	10
	23		36	39	25
	20		24	31	22
	20		38	20	16
	28		3	16	2
	23		29	9	24
	24		20	9	26
	11		24	15	26
	36		38	20	19
	30		34	15	27
	25		4	15	14
	32		17	24	32
	17		22	0	19
	41		1	15	20
	33		38	13	13
	26		13	15	25
	8		13	15	29
	25		38	32	16
	28		17	43	52
	17		4	12	25
	40		15	15	22
	14		15	15	23
	12		38	15	22
	28		17	22	22
	40		26	15	15
	30		0	15	15
	12		12	15	15
	29		45	15	17
	13		28	18	4
	23		12	15	24
	42		38	11	43
	27			15	21
	21			24	22
	31			15	18
	33			15	20
	26			2	22
	25			29	21
	34			33	31
	14			33	27
	45			24	15
	14			41	10
	23			13	36
	35			15	10
	16			31	30
	35			26	10
	27			15	21
	34			15	23
	43			15	17
	23			38	20
	29			23	21
	29			20	29
	40			15	28
	27			15	10
	30			16	18
	28			15	26
	28			27	15
	21			15	28
	8			17	15
	11			15	23
	27			15	15
	37			20	14
	30			18	29
	48			31	17
	25			18	10
	20				35
	40				10
	17				27
	31				28
	32				18
	23				24
	27				28
	16				17
	34				18
	29				14
	26				17
	20				10
	17				38
	18				30
	31				28
	28				17
	29				19
	23				23
	18				33
	31				45
	30				15
	19				1
	14				0
	25				15
	48				25
	30				14
					28
					18
					16
					13
					15
					29
					17
					17
					21
					24
					20
					45
					14
					8
					14
					15
					27
					10
					22
					14
					38
					20
					28
					21
					31
					62
					22
					15
					21
					10
					22
					24
					20
					10
					10
					20
					15
					10
					32
					33
					33
					21
					32
					22
					32
					20
					6
					7
					33
					15
					25
					43
					23
					14
					21
					45
					27
					25
					16
					16
					23
					25
					17
					21
					27
					20
					31
					23
					17
					17
					15
					34
					31
					21
					29
					23
					23
					34
					22
					28
					31
					34
					21
					15
					25
					13
					19
					33
					27
					10
					16
					10
					14
					25
					15
					27
					39
					10
					15
					26
					24
					12
					18
					30
					28
					29
					25
					32
					17
					32
					10
					23
					39
					20
					33
					23
					6
					32
					19
					8
					6
					23
					25
					32
					28
					24
					32
					11
					17
					7
					23
					12
					15
					22
					32
					28
					22
					21
					21
					23
					20
					25
					25
					25
					17
					21
					24
					16
					31
					14
					46
					27
					16
					18
					23
					15
					22
					25
					14
					10
					7
					14
					14
					29
					27
					31
					25
					18
					19
					18
					21
					18
					15
					16
					16
					33
					28
					24
					27
					6
					21
					8
					16
					22
					27
					10
					32
					23
					16
					15
					16
					10
					16
					21
					24
					18
					21
					15
					16
					26
					24
					17
					20
					10
					34
					33
					21
					31
					32
					15
					32
					29
					17
					13
					8
					30
					20
					16
					6
					24
					10
					31
					31
					15
					12
					32
					27
					11
					27
					24
					21
					58
					15
					17
					33
					32
					15
					39
					15
					16
					9
					15
					10
					25
					7
					23
					28
					17
					16
					18
					25
					31
					27
					22
					21
					11
					29
					14
					27
					21
					15
					35
					16
					15
					17
					35
					22
					32
					27
					21
					24
					15
					32
					14
					32
					17
					18
					15
					21
					31
					18
					17
					40
					24
					13
					15
					43
					53
					25
					15
					15
					10
					19
					13
					29
					28
					22

## Sheet: Fig.2D
Number of somatic hypermuations in antibody light chain of PCs from each patient.
Pt-13	Pt-14	Pt-15	Pt-8	Pt-19	Pt-20
31	7	9	4	16	28
32	21	25	6	16	13
9	16	14	41	16	8
0	14	51	27	16	5
	25	3	1	16	13
	26	24	30	16	20
	23	27	19	15	13
	14	24	13	16	17
	8	24	22	15	8
	38	13	9	23	25
	14	6	32	16	16
	17	16	26	16	21
	14	30	7	11	11
	17	16	14	12	9
	28	7	15	24	16
	20	16	14	16	20
	30	51	12	16	4
	26	23	13	16	9
	24	21	10	11	7
	22	16	37	13	6
	30	1	21	16	9
	8	10	18	16	26
	17	43	2	7	19
	17	20	20	6	26
	14	12	13	13	19
	19	17	2	4	8
	11	13	38	16	17
	11	27	20	16	6
	14	18	0	4	13
	17	27	26	27	10
	15	4	8	16	7
	17	29	7	16	8
	29	23	0	16	3
	11	12	28	5	6
	24	21	18	23	1
	5	17	7	22	8
	14	3	3	16	13
	27	10	11	16	25
	17	24	29	17	13
	25	22	11	22	9
	11	15	13	16	26
	13	14	7	11	6
	32	16	18	22	9
	18	20	12	16	23
	15	20	15	13	9
	13		2	16	13
	13		1	16	22
	4		5	16	11
	22		0	16	7
	11		20	6	9
	19		7	16	9
	6		18	16	17
	8		22	14	9
	28		0	6	9
	14		9	11	7
	10		19	16	6
	19		2	16	19
	14		6	16	0
	16		28	16	16
	21		1	16	13
	27		7	16	7
	7		28	10	8
	15		10	16	15
	15		3	4	22
	22		22	10	24
	11		7	17	11
	15		23	16	16
	20		16	16	9
	16		18	16	26
	27		24	6	8
	5		11	10	13
	37		26	26	16
	7		24	16	26
	16		42	8	11
	20		23	22	11
	11		24	16	15
	10		27	16	4
	27		13	17	25
	2		24	15	13
	14		24	13	13
	27		24	16	12
	19		24	16	16
	12		24	16	11
	21		16	17	8
	5		24	16	12
	29		5	10	11
	6		21	11	9
	5		17	16	13
	18		24	16	13
	18		9	10	5
	18		24	25	9
	20		24	15	8
	21		25	10	5
	17		17	31	12
	11		10	28	21
	20		24	16	11
	24		24	5	26
	12		1	11	21
	11		6	11	5
	33		17	14	18
	38		24	22	9
	18		24	16	13
	15		10	8	18
	21		24	14	12
	23		21	13	12
	15		24	14	18
	18		3	13	26
	14		4	15	13
	19		24	14	11
	6			0	18
	17			5	11
	7			18	9
	18			21	18
	9			15	9
	20			21	12
	17			12	4
	16			10	6
	12			27	15
	18			25	21
	18			5	26
	10			19	8
	18			27	7
	24			29	11
	9			2	11
	22			7	17
	13			8	13
	22			34	18
	18			22	14
	12			7	16
	5			16	9
	13			10	14
	11			11	40
	8			0	16
	8			7	21
	25			8	9
	12			21	7
	26			15	17
	15			23	13
	25			17	20
	31			28	26
	20			16	15
	26			16	7
	16			17	27
	13			19	9
	34				7
	13				7
	20				17
	12				3
	25				25
	8				12
	15				5
	16				28
	11				27
	14				9
	10				13
	27				13
	18				7
	15				7
	10				17
	27				16
	11				12
	9				6
	11				9
	9				26
	16				6
	21				5
	33				13
	18				26
	10				18
	20				7
					33
					11
					10
					14
					27
					8
					8
					11
					13
					9
					18
					9
					13
					12
					12
					13
					9
					13
					10
					21
					26
					11
					9
					23
					24
					18
					11
					2
					30
					25
					26
					15
					7
					26
					18
					22
					16
					8
					18
					12
					11
					15
					12
					14
					25
					13
					5
					19
					22
					25
					13
					13
					13
					19
					10
					18
					20
					17
					16
					26
					16
					19
					15
					26
					26
					13
					11
					17
					9
					7
					18
					9
					7
					13
					13
					13
					20
					18
					17
					15
					11
					18
					33
					8
					6
					1
					20
					22
					14
					26
					9
					26
					8
					16
					13
					17
					12
					13
					11
					11
					6
					21
					17
					15
					6
					16
					19
					26
					11
					13
					7
					7
					16
					5
					8
					42
					17
					17
					13
					5
					13
					22
					8
					7
					10
					13
					13
					13
					7
					12
					9
					13
					10
					7
					12
					11
					14
					11
					20
					16
					16
					20
					6
					7
					21
					9
					43
					8
					23
					10
					14
					14
					7
					13
					13
					11
					11
					9
					26
					27
					11
					24
					13
					26
					7
					13
					19
					13
					6
					20
					13
					29
					23
					13
					15
					19
					20
					9
					17
					13
					12
					17
					8
					19
					1
					14
					21
					23
					6
					9
					22
					1
					12
					7
					10
					23
					13
					26
					5
					12
					7
					11
					7
					13
					23
					26
					12
					26
					6
					8
					13
					13
					11
					15
					15
					17
					8
					6
					13
					11
					7
					12
					17
					7
					23
					15
					13
					7
					6
					11
					25
					20
					8
					9
					13
					26
					16
					6
					9
					10
					13
					28
					7
					7
					9
					36
					41
					7
					18
					13
					13
					10
					26
					26
					15
					13
					21
					13
					6
					7
					26
					11
					20
					5
					4
					13
					14
					11
					20
					6
					5
					5
					18
					17
					41
					19
					33
					2
					5
					11
					11
					21
					5
					14
					6
					8
					29
					6
					11
					7
					5
					10
					14
					10
					6
					7
					10
					18
					15
					17
					28
					4
					24
					20
					24
					21
					20
					5
					6
					6
					19
					26
					20
					20
					8
					12
					11
					5
					2
					16
					18
					5
					5
					17
					6
					27
					18
					33
					7
					8
					8
					4
					20
					19
					19
					5
					20
					5
					13
					7
					20
					5
					18
					5
					5
					20
					9
					20
					11
					1
					7
					20
					16
					9
					18
					10
					6
					18
					5
					10
					20
					9
					15
					15
					11
					7
					20
					18
					20
					10
					18
					28
					6
					6
					6
					26
					6
					13
					6
					5
					18
					16
					4
					25
					20
					17
					15
					15
					21
					10
					20
					17
					6
					8
					33
					5
					18
					20
					30
					7
					5
					10
					11
					5
					5
					14
					14
					11
					5
					10
					13
					18
					6
					6
					20
					6
					6
					13
					6
					15
					20
					6
					20
					9
					5
					19
					13
					19
					11
					9
					14
					5
					42
					11
					9
					11
					8
					12
					30
					7
					8
					11
					20
					18
					5
					13
					12
					10
					8
					6
					10
					8
					5
					7
					4
					10
					26
					14
					12
					11
					17
					5
					10
					5
					15
					10
					8
					20
					5
					24
					12
					10
					8
					8
					12
					11

## Sheet: Fig.3A
	Patient-8				Patient-19				Patient-20				Patient-14				Patient-13				Patient-15
	Clone size	Number of clones	Total cells		Clone size	Number of clones	Total cells		Clone size	Number of clones	Total cells		Clone size	Number of clones	Total cells		Clone size	Number of clones	Total cells		Clone size	Number of clones	Total cells
	20	1	20		46	1	46		26	1	26		4	2	8		1	4	4		1	40	40
	4	1	4		23	1	23		25	2	50		3	2	6		total	4	4		total	40	40
	3	1	3		3	4	12		14	1	14		2	4	8
	2	4	8		2	3	6		9	1	9		1	134	134
	1	64	64		1	39	39		8	2	16		total	142	156
	total	71	99		total	48	126		7	1	7
									6	1	6
									4	1	4
									3	1	3
									2	7	14
									1	41	41
									total	59	190

## Sheet: Fig.4A
Clone size	Positive	Negative	total
1	8	7	15
2	2	8	10
3	5	0	5
4	2	1	3
6 to 46	8	0	8
total	25	16	41

## Sheet: Fig.4B
Staining pattern	Numer of antibodies
Cyto	4
Cyto enriched	4
Cyto/nuclei even	7
Nuclei enriched	10
total	25

## Sheet: Fig.6D
Antibody 8-3 binding to F-actin by ELISA
Antibody concentration (Log10(mol/L))	OD450 (subtract background)
-7.17392	0.786
-7.47495	0.73365
-7.77599	0.56445
-8.07701	0.3531
-8.37805	0.24255
-8.67907	0.13825
-8.98011	0.07075

## Sheet: Fig.7C
Antibody 19-3 binding to RUVBL2 by ELISA
Antibody concentration (Log10(mol/L))	OD450 (subtract background)
-6.57186	0.79205
-6.87289	0.52145
-7.17392	0.32945
-7.47495	0.1729
-7.77599	0.113
-8.07701	0.03365
-8.37805	0.01925
				s

[truncated: 12 more sheets: Fig.7F, Fig.7J, S1B, S2B, S2C, S2D, S3B, S4A, S4B, S7C, S8A, S8B]
